# Supplementary material for: Update on Optical Coherence Tomography and Optical Coherence Tomography Angiography Imaging in Proliferative Diabetic Retinopathy
Source: Diagnostics (Basel). 2021 Oct 11;11(10):1869. doi: 10.3390/diagnostics11101869 (PMC8535055; doi:10.3390/diagnostics11101869)
Supplement: Supplementary file 1 [file diagnostics-11-01869-s001.zip]

Archive with 2 entries (2 files):
- Additional File 1 - Search Strategy.pdf
- Additional File 2 - Summary of included studies.pdf
